# Supplementary material for: 1,2-Dibenzoylhydrazine as a Multi-Inhibitor Compound: A Morphological and Docking Study
Source: Int J Mol Sci. 2023 Jan 11;24(2):1425. doi: 10.3390/ijms24021425 (PMC9864281; doi:10.3390/ijms24021425)
Supplement: Supplementary file 1 [file ijms-24-01425-s001.zip]

Archive with 1 entries (1 files):
- ijms-2109391-supplementary.pdf
